# Supplementary material for: Heat Perception and Coping Strategies: A Structured Interview-Based Study of Elderly People in Cologne, Germany
Source: Int J Environ Res Public Health. 2021 Jul 14;18(14):7495. doi: 10.3390/ijerph18147495 (PMC8304511; doi:10.3390/ijerph18147495)
Supplement: Supplementary file 1 [file ijerph-18-07495-s001.zip]

Archive with 1 entries (1 files):
- ijerph-1225099-supplementary.pdf
